# Supplementary material for: Exploring the molecular landscape of cancer of unknown primary: A comparative analysis with other metastatic cancers
Source: Mol Oncol. 2024 May 15;18(10):2393–406. doi: 10.1002/1878-0261.13664 (PMC11459033; doi:10.1002/1878-0261.13664)
Supplement: Supplementary file 1 — Fig. S1. UMAP based on gene expression of all protein coding genes in the cancer of unknown primary (CUP) and Oncology Precision Medicine Aarhus (OPRA) cohorts. Fig. S2. Comparison of exhausted CD8 T cells between cancer of unknown primary (CUP) patients and distinct cancer types of Oncology Precision Medicine Aarhus (OPRA) with 10 or more patients. Fig. S3. Comparison of T cell fractions between cancer of unknown primary (CUP) and distinct cancer types in Oncology Precision Medicine Aarhus (OPRA) with 10 or more patients. Fig. S4. Mutational landscape of the cancer of unknown primary (CUP) (n = 44) and Oncology Precision Medicine Aarhus (OPRA) (n = 207) cohort. Table S1. Overview of biopsy sites for the cancer of unknown primary (CUP) patients (n = 27). Table S2. Differentially expressed genes between the cancer of unknown primary (CUP) (n = 43) cohort and the Oncology Precision Medicine Aarhus (OPRA) (n = 213) cohort. Table S3. Differentially expressed Hallmark gene sets between the cancer of unknown primary (CUP) (n = 43) and Oncology Precision Medicine Aarhus (OPRA) (n = 213) cohort. [file MOL2-18-2393-s001.zip › mol213664-sup-0005-TableS1.xlsx]

## Sheet: Sheet 1 - tableS1
Table S1. Biopsy site for the CUP patients
Biopsy site	CUP, N = 27
Adrenal gland	1 (3.7%)
Gluteal region	1 (3.7%)
Groin	1 (3.7%)
Left neck gland	1 (3.7%)
Liver	12 (44.4%)
Lymph node mediastinum	1 (3.7%)
Ovary	2 (7.4%)
Pancreas	1 (3.7%)
Parasternal lymph node	1 (3.7%)
Peritoneal carcinomatosis element	1 (3.7%)
Peritoneum	2 (7.4%)
Retroperitoneal lymph node	1 (3.7%)
Right supraclavicular lymph node	1 (3.7%)
Vertebral column	1 (3.7%)
