# Supplementary material for: Exploring the molecular landscape of cancer of unknown primary: A comparative analysis with other metastatic cancers
Source: Mol Oncol. 2024 May 15;18(10):2393–406. doi: 10.1002/1878-0261.13664 (PMC11459033; doi:10.1002/1878-0261.13664)
Supplement: Supplementary file 1 — Fig. S1. UMAP based on gene expression of all protein coding genes in the cancer of unknown primary (CUP) and Oncology Precision Medicine Aarhus (OPRA) cohorts. Fig. S2. Comparison of exhausted CD8 T cells between cancer of unknown primary (CUP) patients and distinct cancer types of Oncology Precision Medicine Aarhus (OPRA) with 10 or more patients. Fig. S3. Comparison of T cell fractions between cancer of unknown primary (CUP) and distinct cancer types in Oncology Precision Medicine Aarhus (OPRA) with 10 or more patients. Fig. S4. Mutational landscape of the cancer of unknown primary (CUP) (n = 44) and Oncology Precision Medicine Aarhus (OPRA) (n = 207) cohort. Table S1. Overview of biopsy sites for the cancer of unknown primary (CUP) patients (n = 27). Table S2. Differentially expressed genes between the cancer of unknown primary (CUP) (n = 43) cohort and the Oncology Precision Medicine Aarhus (OPRA) (n = 213) cohort. Table S3. Differentially expressed Hallmark gene sets between the cancer of unknown primary (CUP) (n = 43) and Oncology Precision Medicine Aarhus (OPRA) (n = 213) cohort. [file MOL2-18-2393-s001.zip › mol213664-sup-0006-TableS2.xlsx]

## Sheet: Sheet 1 - tableS2
Table S2. Differentially expressed genes between the CUP cohort and the OPRA cohort.
Gene	Mean TPM Difference	P-value	FDR	Explanation
BIRC3	1.38	3.82e-7	6.95e-4	Increased expression in CUP
UBD	2.23	6.95e-7	6.95e-4	Increased expression in CUP
LTB	1.33	1.62e-6	0.00108	Increased expression in CUP
BMP7	-999	2.46e-5	0.00946	Increased expression in OPRA
CXCL9	1.35	2.84e-5	0.00946	Increased expression in CUP
PTPRZ1	-1.1	2.12e-5	0.00946	Increased expression in OPRA
CD3D	979	4.73e-5	0.0118	Increased expression in CUP
TMSB10	791	4.37e-5	0.0118	Increased expression in CUP
GZMA	934	5.41e-5	12	Increased expression in CUP
SLAMF7	871	6.81e-5	0.0136	Increased expression in CUP
GBP5	962	8.23e-5	0.0137	Increased expression in CUP
GNG4	-1.13	8.07e-5	0.0137	Increased expression in OPRA
TFPI2	1.32	9.38e-5	0.0144	Increased expression in CUP
ERICH5	971	1.13e-4	0.0161	Increased expression in CUP
CD52	994	1.49e-4	0.0167	Increased expression in CUP
DEFB1	1.87	1.67e-4	0.0167	Increased expression in CUP
GBP2	831	1.36e-4	0.0167	Increased expression in CUP
IRX2	-842	1.54e-4	0.0167	Increased expression in OPRA
SLC7A5	-1.09	1.67e-4	0.0167	Increased expression in OPRA
ZNF703	-874	1.35e-4	0.0167	Increased expression in OPRA
CD74	863	1.88e-4	0.0179	Increased expression in CUP
EPHB3	-802	2.23e-4	0.0194	Increased expression in OPRA
ICAM1	826	2.21e-4	0.0194	Increased expression in CUP
IL32	931	2.52e-4	21	Increased expression in CUP
CD3E	872	2.66e-4	0.0213	Increased expression in CUP
CALHM6	867	2.98e-4	0.0213	Increased expression in CUP
CCL5	877	3.31e-4	0.0213	Increased expression in CUP
LRP4	-798	2.95e-4	0.0213	Increased expression in OPRA
PFN2	-879	3.11e-4	0.0213	Increased expression in OPRA
SYT7	-843	3.28e-4	0.0213	Increased expression in OPRA
VGF	-896	3.3e-4	0.0213	Increased expression in OPRA
CD48	802	3.67e-4	0.0223	Increased expression in CUP
PCSK1	-647	3.68e-4	0.0223	Increased expression in OPRA
IL1R2	806	4.1e-4	0.0234	Increased expression in CUP
TNFAIP2	0.93	4.1e-4	0.0234	Increased expression in CUP
COL9A3	-925	4.32e-4	24	Increased expression in OPRA
PODXL2	-939	4.46e-4	0.0241	Increased expression in OPRA
CADPS	-766	5.35e-4	0.0282	Increased expression in OPRA
MLANA	-706	6.19e-4	0.0318	Increased expression in OPRA
CLDN10	1.03	7.29e-4	0.0356	Increased expression in CUP
NECTIN1	-678	7.13e-4	0.0356	Increased expression in OPRA
SLC7A8	-784	7.8e-4	0.0372	Increased expression in OPRA
PMEL	-0.77	0.0008	0.0372	Increased expression in OPRA
ADAMDEC1	727	9.03e-4	0.0401	Increased expression in CUP
C5orf38	-875	8.88e-4	0.0401	Increased expression in OPRA
SLC6A8	-0.9	0.0011	0.0476	Increased expression in OPRA
LRATD1	-758	0.00116	0.0493	Increased expression in OPRA
CTSV	-744	0.00121	0.0506	Increased expression in OPRA
HBB	-1.33	0.00143	0.0584	Increased expression in OPRA
DCDC2	1.21	0.00152	0.0607	Increased expression in CUP
C3	1.48	0.00165	0.0621	Increased expression in CUP
CXCL6	1.3	0.00164	0.0621	Increased expression in CUP
DIRAS1	-788	0.0016	0.0621	Increased expression in OPRA
NSG2	-507	0.00169	0.0625	Increased expression in OPRA
PCSK5	-1.25	0.00178	0.0647	Increased expression in OPRA
CXCL13	1.09	0.00183	0.0654	Increased expression in CUP
PTPRCAP	734	0.00204	0.0704	Increased expression in CUP
SYT1	-624	0.00201	0.0704	Increased expression in OPRA
GPM6B	-0.96	0.0021	0.0713	Increased expression in OPRA
HBA2	-1.3	0.00227	0.0756	Increased expression in OPRA
CHGA	-952	0.00233	0.0765	Increased expression in OPRA
ANXA13	1.02	0.00239	0.0771	Increased expression in CUP
LRFN4	-734	0.00244	0.0776	Increased expression in OPRA
CSPG4	-681	0.0025	0.0781	Increased expression in OPRA
VCAM1	713	0.0026	0.0799	Increased expression in CUP
TM4SF1	759	0.0028	0.0847	Increased expression in CUP
BCL2A1	761	0.0031	0.0892	Increased expression in CUP
EFS	-701	0.0031	0.0892	Increased expression in OPRA
ELAPOR1	-934	0.00312	0.0892	Increased expression in OPRA
RAC2	647	0.00305	0.0892	Increased expression in CUP
COX8A	-761	0.00319	0.0899	Increased expression in OPRA
PTP4A3	-656	0.00331	0.0919	Increased expression in OPRA
ADGRG6	688	0.00338	0.0927	Increased expression in CUP
CLDN1	1.11	0.00402	103	Increased expression in CUP
CXCL10	851	0.00411	103	Increased expression in CUP
GNLY	526	0.00402	103	Increased expression in CUP
IDO1	739	0.00408	103	Increased expression in CUP
MT2A	857	0.00385	103	Increased expression in CUP
PCP4	-874	0.00402	103	Increased expression in OPRA
SLC22A17	-794	0.00399	103	Increased expression in OPRA
HLA-DQB2	589	0.00444	0.11	Increased expression in CUP
CPLX2	-724	0.00467	114	Increased expression in OPRA
KCNQ2	-727	0.00476	115	Increased expression in OPRA
PKP1	-396	0.0049	116	Increased expression in OPRA
QPCT	-806	0.00497	116	Increased expression in OPRA
SELENOW	-705	0.00494	116	Increased expression in OPRA
NETO2	-576	0.00519	119	Increased expression in OPRA
AXIN2	-598	0.00537	0.12	Increased expression in OPRA
IRX5	-625	0.0053	0.12	Increased expression in OPRA
UGT2A3	721	0.00538	0.12	Increased expression in CUP
APOL1	0.72	0.00556	122	Increased expression in CUP
CDH3	-0.95	0.00568	122	Increased expression in OPRA
TYR	-489	0.00569	122	Increased expression in OPRA
CERS4	-514	0.00584	124	Increased expression in OPRA
HES6	-0.72	0.00596	125	Increased expression in OPRA
HLA-DPB1	619	6	125	Increased expression in CUP
CKMT1B	-862	0.00612	126	Increased expression in OPRA
ANXA4	692	0.00647	127	Increased expression in CUP
BST2	669	0.00656	127	Increased expression in CUP
CXCL11	589	0.00634	127	Increased expression in CUP
HBA1	-901	0.00625	127	Increased expression in OPRA
IFI16	595	0.00656	127	Increased expression in CUP
LYPD3	-658	0.00665	127	Increased expression in OPRA
MMP7	1.4	0.00665	127	Increased expression in CUP
OPHN1	-616	0.00651	127	Increased expression in OPRA
DAPL1	-352	0.00704	133	Increased expression in OPRA
CCL20	1.02	0.00736	136	Increased expression in CUP
CEL	-92	0.00748	136	Increased expression in OPRA
FDCSP	1.06	0.00753	136	Increased expression in CUP
H1-2	688	0.00736	136	Increased expression in CUP
TMEM160	-602	0.00746	136	Increased expression in OPRA
C1RL	602	0.00777	137	Increased expression in CUP
IL2RG	823	0.00777	137	Increased expression in CUP
CXCL1	739	0.00798	0.14	Increased expression in CUP
KIT	-0.52	0.00809	141	Increased expression in OPRA
RGMA	-626	0.00836	144	Increased expression in OPRA
RPL39	-0.46	0.00847	145	Increased expression in OPRA
HLA-DRB1	0.63	0.00858	146	Increased expression in CUP
HLA-DRA	661	0.00876	146	Increased expression in CUP
L1CAM	-0.65	0.0087	146	Increased expression in OPRA
ASCL1	-0.78	0.00888	147	Increased expression in OPRA
FCGR1A	654	0.00923	149	Increased expression in CUP
HLA-DQA2	801	0.00911	149	Increased expression in CUP
PTK7	-698	0.00929	149	Increased expression in OPRA
SCO2	-661	0.0093	149	Increased expression in OPRA
SSR4	-527	0.00954	151	Increased expression in OPRA
CKMT1A	-767	0.00969	153	Increased expression in OPRA
ATP6V0B	-638	0.00999	155	Increased expression in OPRA
RFLNA	-578	0.00999	155	Increased expression in OPRA
MEX3A	-559	0.0105	0.16	Increased expression in OPRA
MLLT11	-559	0.0105	0.16	Increased expression in OPRA
G0S2	712	0.0109	162	Increased expression in CUP
NKD1	-486	0.0107	162	Increased expression in OPRA
NKG7	484	0.0109	162	Increased expression in CUP
TFRC	-532	0.0108	162	Increased expression in OPRA
C4B	1.07	0.0112	162	Increased expression in CUP
HLA-DQA1	691	0.0111	162	Increased expression in CUP
NCAN	-461	0.0112	162	Increased expression in OPRA
PTPRD	-664	0.0113	163	Increased expression in OPRA
LARGE2	-679	0.0114	163	Increased expression in OPRA
A2ML1	-296	0.0118	166	Increased expression in OPRA
ECM1	-646	0.0117	166	Increased expression in OPRA
CCL21	828	0.0123	0.17	Increased expression in CUP
OLFM2	-633	0.0123	0.17	Increased expression in OPRA
TFAP2C	-0.61	0.0122	0.17	Increased expression in OPRA
LAMP3	577	0.0127	174	Increased expression in CUP
ADAM28	601	0.0135	175	Increased expression in CUP
C4A	1.03	0.0137	175	Increased expression in CUP
CDKN2A	-768	0.0135	175	Increased expression in OPRA
CKB	-0.79	0.0137	175	Increased expression in OPRA
GPSM2	-496	0.0131	175	Increased expression in OPRA
IFI30	603	0.0137	175	Increased expression in CUP
IL4I1	477	0.0138	175	Increased expression in CUP
NCCRP1	-221	0.0133	175	Increased expression in OPRA
PYGB	-561	0.0138	175	Increased expression in OPRA
SCGB2A2	-472	0.0134	175	Increased expression in OPRA
STAC3	0.22	0.0137	175	Increased expression in CUP
GFAP	-0.78	0.0139	176	Increased expression in OPRA
IL18	532	14	176	Increased expression in CUP
MAGEA6	-493	0.0144	179	Increased expression in OPRA
PLA2G1B	0.42	0.0144	179	Increased expression in CUP
HLA-DQB1	712	0.0147	0.18	Increased expression in CUP
KYNU	657	0.0147	0.18	Increased expression in CUP
TNS4	-769	0.0147	0.18	Increased expression in OPRA
TYRP1	-651	0.0152	184	Increased expression in OPRA
SRGN	529	0.0153	184	Increased expression in CUP
CACNG4	-384	16	191	Increased expression in OPRA
PLAAT4	577	0.0166	198	Increased expression in CUP
RPS28	-452	17	201	Increased expression in OPRA
DIO2	-772	0.0174	203	Increased expression in OPRA
METRN	-621	0.0173	203	Increased expression in OPRA
NSG1	-554	0.0176	205	Increased expression in OPRA
SLC1A2	-498	0.0178	205	Increased expression in OPRA
LDOC1	597	0.0179	205	Increased expression in CUP
CAPN3	-519	0.0181	205	Increased expression in OPRA
DEFA5	-275	0.0183	205	Increased expression in OPRA
NIBAN2	-539	0.0182	205	Increased expression in OPRA
SAMD12	-524	0.0182	205	Increased expression in OPRA
BICC1	639	0.0186	206	Increased expression in CUP
HEPH	-624	0.0186	206	Increased expression in OPRA
POPDC3	-363	0.0186	206	Increased expression in OPRA
CCDC198	567	0.0189	208	Increased expression in CUP
TNFSF10	623	0.0191	209	Increased expression in CUP
SLAMF8	484	0.0192	209	Increased expression in CUP
IGLL5	713	0.0193	209	Increased expression in CUP
ADGRV1	-522	0.02	214	Increased expression in OPRA
VSNL1	-622	0.02	214	Increased expression in OPRA
NAV1	-534	0.0202	214	Increased expression in OPRA
SEPTIN3	-735	0.0208	0.22	Increased expression in OPRA
TFPI	573	0.0213	224	Increased expression in CUP
OR4F17	-584	0.0215	225	Increased expression in OPRA
CITED1	-456	0.0227	237	Increased expression in OPRA
LGALS2	527	0.0228	237	Increased expression in CUP
ADGRG1	-598	23	237	Increased expression in OPRA
GNB2	-494	0.0233	239	Increased expression in OPRA
ASDURF	655	24	242	Increased expression in CUP
COL5A3	-552	0.0241	242	Increased expression in OPRA
CREB3L3	0.6	0.0241	242	Increased expression in CUP
MYRF	515	0.0241	242	Increased expression in CUP
C7	876	0.0245	245	Increased expression in CUP
C10orf99	-559	0.0253	246	Increased expression in OPRA
CD79A	675	0.0252	246	Increased expression in CUP
KLK8	-608	0.0254	246	Increased expression in OPRA
MYL3	-226	0.0248	246	Increased expression in OPRA
NOTUM	-541	0.0249	246	Increased expression in OPRA
RPL36A	-678	0.0251	246	Increased expression in OPRA
1	787	0.0255	247	Increased expression in CUP
ATP2A1	-278	26	248	Increased expression in OPRA
IGFBPL1	-453	0.0261	248	Increased expression in OPRA
NKX2-1	-0.48	0.0258	248	Increased expression in OPRA
