# Supplementary material for: Exploring the molecular landscape of cancer of unknown primary: A comparative analysis with other metastatic cancers
Source: Mol Oncol. 2024 May 15;18(10):2393–406. doi: 10.1002/1878-0261.13664 (PMC11459033; doi:10.1002/1878-0261.13664)
Supplement: Supplementary file 1 — Fig. S1. UMAP based on gene expression of all protein coding genes in the cancer of unknown primary (CUP) and Oncology Precision Medicine Aarhus (OPRA) cohorts. Fig. S2. Comparison of exhausted CD8 T cells between cancer of unknown primary (CUP) patients and distinct cancer types of Oncology Precision Medicine Aarhus (OPRA) with 10 or more patients. Fig. S3. Comparison of T cell fractions between cancer of unknown primary (CUP) and distinct cancer types in Oncology Precision Medicine Aarhus (OPRA) with 10 or more patients. Fig. S4. Mutational landscape of the cancer of unknown primary (CUP) (n = 44) and Oncology Precision Medicine Aarhus (OPRA) (n = 207) cohort. Table S1. Overview of biopsy sites for the cancer of unknown primary (CUP) patients (n = 27). Table S2. Differentially expressed genes between the cancer of unknown primary (CUP) (n = 43) cohort and the Oncology Precision Medicine Aarhus (OPRA) (n = 213) cohort. Table S3. Differentially expressed Hallmark gene sets between the cancer of unknown primary (CUP) (n = 43) and Oncology Precision Medicine Aarhus (OPRA) (n = 213) cohort. [file MOL2-18-2393-s001.zip › mol213664-sup-0007-TableS3.xlsx]

## Sheet: Sheet 1 - tableS3
Table S3. Differentially expressed Hallmark pathways between the CUP cohort and the OPRA cohort.
Pathway	Mean GSVA difference	P-value	FDR	Explanation
ALLOGRAFT REJECTION	0.0978	6.81e-5	0.0017	Increased expression in CUP
APICAL SURFACE	0.1	0.00234	13	Increased expression in CUP
APOPTOSIS	0.0971	0.00275	0.0138	Increased expression in CUP
COMPLEMENT	116	6.62e-4	0.00414	Increased expression in CUP
IL2 STAT5 SIGNALING	101	0.00343	0.0156	Increased expression in CUP
IL6 JAK STAT3 SIGNALING	159	3.93e-4	0.00344	Increased expression in CUP
INFLAMMATORY RESPONSE	155	4.28e-4	0.00344	Increased expression in CUP
INTERFERON ALPHA RESPONSE	146	3.22e-4	0.00344	Increased expression in CUP
INTERFERON GAMMA RESPONSE	147	4.64e-5	0.0017	Increased expression in CUP
KRAS SIGNALING UP	119	4.82e-4	0.00344	Increased expression in CUP
TNFA SIGNALING VIA NFKB	165	2.78e-4	0.00344	Increased expression in CUP
WNT BETA CATENIN SIGNALING	-0.0969	0.00473	0.0197	Increased expression in OPRA
